# Supplementary material for: Skimming genomes for systematics and DNA barcodes of corals
Source: Ecol Evol. 2024 May 13;14(5):e11254. doi: 10.1002/ece3.11254 (PMC11091489; doi:10.1002/ece3.11254)
Supplement: Supplementary file 1 — Appendix S1. [file ECE3-14-e11254-s002.xlsx]

## Sheet: all
Appendix S1. Summary statistics for all samples genome skimmed in the present study. UCE target-capture sample in bold was included in phylogenetic tree. *=holotype, **=Complete to near complete mitogenomes (all PCGs and rSU genes on one contig).
SeqID#	Tissue ID	Class	Order	Species	Museum #	Location Collected	Year Collected	Preservation	Extraction Method	DNA Cleanup	Sequencing Pool	DNA Conc (ng per ul)	gDNA input (ng)	Library Conc (ng per ul)	# Raw Reads (PE)	# Spades Contigs	# UCE/exon Loci	Mean Locus Length (bp)	# Contigs > 1kb	# Mito Genes (PCGs, rSU) Recovered	MtGenome Size (bp)**	Circularized?	% of reference sequence	Length of assembled contig	Length of consensus sequence trimmed to reference	UCE Target capture Sample #	BioProject ID	Biosample ID	mtMutS_Genbank	18S_Genbank	28S_Genbank
S022	AT41-18-33	Hexacorallia	Antipatharia	Aphanostichopathes dissimilis	USNM:1606539	SEUS, Western Central Atlantic	2018	95% EtOH	Qiagen		Pool2	10	53.6	13.4	28456527	1225059	1752	1731.74	1156	15	19982	Y	100	7291	4742		PRJNA1043120	SAMN38332749	NA	PP410973	PP410778
S023	AT41-18-36	Hexacorallia	Antipatharia	Bathypathes pseudoalternata	NA	SEUS, Western Central Atlantic	2018	95% EtOH	Qiagen		Pool2	10	53.6	13.4	25665454	1270877	1713	926.565	574	15	17822	N	100	7564	4710		PRJNA1043120	SAMN38332750	NA	PP410986	PP410791
S024	AT41-18-039	Hexacorallia	Antipatharia	Alternatipathes sp.	USNM:1606551	SEUS, Western Central Atlantic	2018	95% EtOH	Qiagen		Pool2	10	53.6	13.4	23911801	1601638	1651	813.558	426	15	17725	Y	100	7947	4714		PRJNA1043120	SAMN38332751	NA	PP410991	PP410796
S025	AT41-18-42	Hexacorallia	Antipatharia	Stauropathes sp.	USNM:1606527	SEUS, Western Central Atlantic	2018	95% EtOH	Qiagen		Pool2	10	53.6	13.4	19715354	1665036	1606	748.965	364	15	17831	N	100	8380	4724		PRJNA1043120	SAMN38332752	NA	PP410989	PP410794
S026	AT41-18-51	Hexacorallia	Antipatharia	Leiopathes cf. montana	USNM:1606568	SEUS, Western Central Atlantic	2018	95% EtOH	Qiagen		Pool2	10	53.6	13.4	22287227	984073	1783	2103.44	1289	15	21794	N	98.3	6438	4723		PRJNA1043120	SAMN38332753	NA	PP410999	PP410804
S027	AT41-18-117	Hexacorallia	Scleractinia	Javania cf cailleti	NA	SEUS, Western Central Atlantic	2018	95% EtOH	Qiagen		Pool2	10	48	12	21594278	1042603	1453	585.666	148	15	19745	Y	100	8311	5776		PRJNA1043120	SAMN38332754	NA	NA	NA
S028	AT41-18-123	Hexacorallia	Antipatharia	Telopathes sp.	NA	SEUS, Western Central Atlantic	2018	95% EtOH	Qiagen		Pool2	10	39.6	9.9	21180139	1758639	1711	1033.68	593	15	19745	Y	100	7695	4713		PRJNA1043120	SAMN38332755	NA	PP410987	PP410792
S029	AT41-18-125	Hexacorallia	Antipatharia	Bathypathes sp.	NA	SEUS, Western Central Atlantic	2018	95% EtOH	Qiagen		Pool2	10	55.2	13.8	30117048	2146861	1747	1253.35	866	15	17835	N	100	8175	4713		PRJNA1043120	SAMN38332756	NA	PP410988	PP410793
S040	SH10725	Hexacorallia	Antipatharia	Stichopathes sp.	USNM:1665778	Gulf of Mexico	2018	95% EtOH	Salting out	Qiagen DNEasy PowerClean Pro Cleanup Kit	Pool2	10	76.8	19.2	23973125	589636	1489	4338.34	1349	15	20585	N	100	6691	4740		PRJNA1043120	SAMN38332767	NA	PP410994	PP410799
S051	SH11720	Hexacorallia	Antipatharia	Stichopathes sp.	NA	Gulf of Mexico	2019	95% EtOH	Salting out	Qiagen DNEasy PowerClean Pro Cleanup Kit	Pool2	10	75.6	18.9	23185664	574104	1533	4677.83	1363	15	20390	Y	100	6666	4746		PRJNA1043120	SAMN38332777	NA	PP410996	PP410801
S053	SH11797	Hexacorallia	Antipatharia	Antipathes furcata	NA	Gulf of Mexico	2019	LN2	Salting out	Qiagen DNEasy PowerClean Pro Cleanup Kit	Pool2	10	69.2	17.3	27543111	480899	1488	6073.58	1392	15	20200	Y	99.9	6953	5783		PRJNA1043120	SAMN38332779	NA	PP410997	PP410802
S054	SH11805	Hexacorallia	Antipatharia	Antipathes cf. atlantica	NA	Gulf of Mexico	2019	LN2	Salting out	Qiagen DNEasy PowerClean Pro Cleanup Kit	Pool2	10	73.6	18.4	29388310	586866	1502	5383.24	1375	15	20340	N	100	6474	4730		PRJNA1043120	SAMN38332780	NA	PP410998	PP410803
S059	SH11968	Hexacorallia	Antipatharia	Tanacetipathes sp.	USNM:1695039	Gulf of Mexico	2019	95% EtOH	Salting out	Qiagen DNEasy PowerClean Pro Cleanup Kit	Pool2	10	71.6	17.9	24316897	592768	1435	5374.3	1344	15	17712	Y	100	6846	4702		PRJNA1043120	SAMN38332785	NA	PP410981	PP410786
S060	SH12078	Hexacorallia	Antipatharia	Leiopathes cf. glaberrima	USNM:1665757	Gulf of Mexico	2019	95% EtOH	Salting out	Qiagen DNEasy PowerClean Pro Cleanup Kit	Pool2	10	68	17	28437898	1013915	1747	2370.66	1296	15	21669	Y	98.3	6417	4723		PRJNA1043120	SAMN38332786	NA	PP411001	PP410806
S061	SH12079	Hexacorallia	Antipatharia	Leiopathes sp.	USNM:1695040	Gulf of Mexico	2019	95% EtOH	Salting out	Qiagen DNEasy PowerClean Pro Cleanup Kit	Pool2	10	71.2	17.8	27811545	1030793	1752	2405.08	1314	15	21794	N	98.4	6265	4722		PRJNA1043120	SAMN38332787	NA	PP411000	PP410805
S064	SH12084	Hexacorallia	Antipatharia	Tanacetipathes cf. hirta	USNM:1695042	Gulf of Mexico	2021	LN2	Salting out	Qiagen DNEasy PowerClean Pro Cleanup Kit	Pool2	10	76.8	19.2	24623099	567078	1484	4878.12	1370	15	17853	Y	100	6700	4707		PRJNA1043120	SAMN38332790	NA	PP410983	PP410788
S065	SH12085	Hexacorallia	Antipatharia	Tanacetipathes cf. tanacetum	USNM:1695043	Gulf of Mexico	2021	LN2	Salting out	Qiagen DNEasy PowerClean Pro Cleanup Kit	Pool2	10	74.8	18.7	21550775	566052	1480	5360.32	1367	15	18719	Y	100	6836	4701		PRJNA1043120	SAMN38332791	NA	PP410982	PP410787
S070	SH12098	Hexacorallia	Antipatharia	Stichopathes sp.	USNM:1695049	Gulf of Mexico	2021	95% EtOH	Salting out	Qiagen DNEasy PowerClean Pro Cleanup Kit	Pool2	10	58	14.5	28722804	613719	1525	4258.74	1367	15	20585	N	100	6630	4739		PRJNA1043120	SAMN38332796	NA	PP410995	PP410800
S072	SH12101	Hexacorallia	Zoantharia	Umimayanthus parasiticus	USNM:1665762	Gulf of Mexico	2021	95% EtOH	Salting out	Qiagen DNEasy PowerClean Pro Cleanup Kit	Pool2	10	58	14.5	18907092	784182	527	5017.54	276	15	23471	N	97.5	7594	5795		PRJNA1043120	SAMN38332798	NA	NA	NA
S076	SH12116	Hexacorallia	Antipatharia	Plumapathes pennacea	USNM:1665767	Gulf of Mexico	2021	95% EtOH	Salting out	Qiagen DNEasy PowerClean Pro Cleanup Kit	Pool2	10	49.6	12.4	21303852	639724	1490	5340.04	1377	15	17853	N	100	6798	4702		PRJNA1043120	SAMN38332802	NA	PP410984	PP410789
S077	SH12118	Hexacorallia	Antipatharia	Elatopathes abietina	USNM:1695054	Gulf of Mexico	2021	LN2	Salting out	Qiagen DNEasy PowerClean Pro Cleanup Kit	Pool2	10	77.6	19.4	23414599	829526	1651	2950.55	1399	15	17938	N	98.7	6794	4697		PRJNA1043120	SAMN38332803	NA	PP410978	PP410783
S078	SH12120	Hexacorallia	Antipatharia	Aphanipathes cf. pedata	USNM:1695055	Gulf of Mexico	2021	LN2	Salting out	Qiagen DNEasy PowerClean Pro Cleanup Kit	Pool2	1.73	26.4	6.6	21846670	1314270	1538	765.054	369	15	19860	N	99.4	6975	4723		PRJNA1043120	SAMN38332804	NA	PP410976	PP410781
S079	SH12127	Hexacorallia	Antipatharia	Sibopathes sp	USNM:1665769	Gulf of Mexico	2021	95% EtOH	Salting out	Qiagen DNEasy PowerClean Pro Cleanup Kit	Pool2	2.59	33.2	8.3	16895254	1550034	1564	697.655	295	15	17734	Y	99	7591	4722		PRJNA1043120	SAMN38332805	NA	PP410992	PP410797
NF22002	NF22002	Hexacorallia	Antipatharia	Aphanosticthopathes sp.	USNM:1660409	Puerto Rico, Caribbean Sea	2022	95% EtOH	Qiagen		Pool3	169.5	16.95	8.03	4045520	60099	147	296.2	3	15	20047	N	100	6229	4742		PRJNA1043120	SAMN38332690	NA	PP410972	PP410777
NF22017	NF22017	Hexacorallia	Antipatharia	Aphanipathes sp.	USNM:1660420	Puerto Rico, Caribbean Sea	2022	95% EtOH	Qiagen		Pool3	19.3	19.3	45.65	4045520	286295	1262	784.6	279	15	19718	Y	100	6462	4695		PRJNA1043120	SAMN38332694	NA	PP410974	PP410779
NF22020	NF22020	Hexacorallia	Antipatharia	Distichopathes hickersonae	USNM:1660423	Puerto Rico, Caribbean Sea	2022	95% EtOH	Qiagen		Pool3	572.5	57.25	54.09	9516702	209154	1631	1564.6	1041	15	17928	N	100	6773	4697		PRJNA1043120	SAMN38332696	NA	PP410977	PP410782
NF22028	NF22028	Hexacorallia	Antipatharia	Bathypathes pseudoalternata	USNM:1660427	Puerto Rico, Caribbean Sea	2022	95% EtOH	Qiagen		Pool3	10.76	10.76	51.77	22371817	266037	1485	1404.7	836	15	17822	N	100	8262	4719		PRJNA1043120	SAMN38332701	NA	PP410985	PP410790
NF22039	NF22039	Hexacorallia	Antipatharia	Aphanipathes sp.	USNM:1660437	Puerto Rico, Caribbean Sea	2022	95% EtOH	Qiagen		Pool3	4.43	22.15	27.24	11063391	292281	1248	711.5	232	15	19857	N	100	6822	4711		PRJNA1043120	SAMN38332703	NA	PP410975	PP410780
NF22055	NF22055	Hexacorallia	Antipatharia	Stylopathes americana	USNM:1660446	Puerto Rico, Caribbean Sea	2022	95% EtOH	Qiagen		Pool3	9.18	9.18	3.18	2353550	35200	136	305.88	2	15	NA	N	100	6240	4705		PRJNA1043120	SAMN38332712	NA	PP410979	PP410784
NF22080	NF22080	Hexacorallia	Antipatharia	Parantipathes cf. tetrasticha	USNM:1659372	Puerto Rico, Caribbean Sea	2022	95% EtOH	Qiagen		Pool3	6.95	6.95	34.88	21188451	310547	1352	1316.3	568	15	17752	Y	100	7547	4728		PRJNA1043120	SAMN38332715	NA	PP410990	PP410795
NF22115	NF22115	Hexacorallia	Antipatharia	Heteropathes cf. americana	USNM:1659390	Puerto Rico, Caribbean Sea	2022	95% EtOH	Qiagen		Pool3	12.93	12.93	3.55	3406440	13422	42	259.9	0	3	NA	N	100	6925	4729		PRJNA1043120	SAMN38332724	NA	PP410993	PP410798
NF22126	NF22126	Hexacorallia	Antipatharia	Stylopathes americana	USNM:1659395	Puerto Rico, Caribbean Sea	2022	95% EtOH	Qiagen		Pool3	32	32	9.1	7446191	208469	1224	589.1	124	15	17830	N	100	6680	4696		PRJNA1043120	SAMN38332726	NA	PP410980	PP410785
IZ-S092	IZ-S92	Octocorallia	Malacalcyonacea	Iciligorgia brunnea	USNM:86848	Australia, South Pacific	1980	Dry	Qiagen		Pool1	13.1	26.2	12.2	8605634	250916	1823	634.026	226	16	18842	N	100	8384	6086		PRJNA1043120	SAMN38332661	PP500830	PP410807	PP410612
IZ-S093	IZ-S93	Octocorallia	Malacalcyonacea	Lateothela grandiflora	USNM:57340	Western Central Atlantic	1972	70% EtOH	Qiagen		Pool1	35.9	35.9	8.2	9115186	256913	1256	571.361	129	16	18746	Y	100	8571	6051		PRJNA1043120	SAMN38332662	PP500831	PP410808	PP410613
IZ-S094	IZ-S94	Octocorallia	Malacalcyonacea	Tripalea clavaria	USNM:84390	Argentina, South Pacific	NA	Dry	Qiagen		Pool1	43.6	43.6	10.7	6213069	237536	519	364.42	6	16	NA	N	100	8426	6133		NA	NA	PP500832	NA	NA
IZ-S095	IZ-S95	Octocorallia	Malacalcyonacea	Tripalea clavaria	USNM:51602	Brazil, South Atlantic	1960	Dry	Qiagen		Pool1	2.9	23.2	4.6	6258844	178913	18	3444.44	7	16	19118	N	94.9	7142	NA		NA	NA	PP500833	NA	NA
IZ-S096	IZ-S96	Octocorallia	Scleralcyonacea	Sibogagorgia dennisgordoni	NIWA:3328*	New Zealand	1997	70% EtOH	Qiagen		Pool1	18.7	37.4	9.6	8532950	218581	1336	626.299	167	16	19509	Y	100	9369	6092		PRJNA1043120	SAMN38332663	PP500834	PP410929	PP410734
IZ-S098	IZ-S98	Octocorallia	Malacalcyonacea	Callistephanus koreni	USNM:89192	Western North Atlantic	1982	70% EtOH	Qiagen		Pool1	44.8	44.8	16.3	9344488	239143	1825	792.776	430	16	19312	Y	100	8748	6095		NA	NA	PP500835	NA	NA
IZ-S100	IZ-S100	Octocorallia	Malacalcyonacea	Callistephanus cf. koreni	USNM:93961	Bahamas	1993	70% EtOH	Qiagen		Pool1	5.7	45.6	5.6	4154676	730497	395	296.185	1	10	NA	N	100	8558	6092		NA	NA	PP500804	NA	NA
IZ-S101	IZ-S101	Octocorallia	Malacalcyonacea	Stenogorgia casta	USNM:14515	Western Central Atlantic	1886	70% EtOH	Qiagen		Pool1	2.2	17.6	11.4	7144425	215678	1253	528.095	94	15	NA	N	100	8655	6062		PRJNA1043120	SAMN38332664	PP500805	PP410871	PP410676
IZ-S102	IZ-S102	Octocorallia	Malacalcyonacea	Stenogorgia casta	USNM:1150199	Western Central Atlantic	2004	EtOH	Qiagen		Pool1	undetectable	undetectable	0.7	1144453	48798	89	276.719	0	16	18732	Y	100	7409	6080		PRJNA1043120	SAMN38332665	NA	PP410873	PP410678
IZ-S103	IZ-S103	Octocorallia	Malacalcyonacea	Swiftia exserta	USNM:55974	Colombia, Caribbean Sea	1966	70% EtOH	Qiagen		Pool1	0.11	0.88	0.7	973960	58576	107	295.056	3	14	NA	N	100	6994	6113		PRJNA1043120	SAMN38332666	PP500806	PP410906	PP410711
IZ-S104	IZ-S104	Octocorallia	Malacalcyonacea	Callistephanus koreni	USNM:55966	Gulf of Mexico	1968	70% EtOH	Qiagen		Pool1	0.12	0.96	0.8	1793555	113631	389	312.707	1	16	18713	Y	100	7910	6057		PRJNA1043120	SAMN38332667	PP500807	PP410832	PP410637
IZ-S118	IZ-S118	Octocorallia	Malacalcyonacea	Callistephanus pacificus	USNM:1075784	Gulf of Alaska	2004	EtOH	Qiagen		Pool1	193.3	64.4	17.2	9099710	285110	1632	682.667	214	16	18848	N	100	9081	6076		PRJNA1043120	SAMN38332668	PP500808	PP410819	PP410624
IZ-S119	IZ-S119	Octocorallia	Malacalcyonacea	Callistephanus pallida	USNM:1010388	Western North Atlantic	2002	EtOH	Qiagen		Pool1	undetectable	undetectable	4.3	5196006	874818	2361	1257.15	1250	16	18843	N	100	8341	6077		PRJNA1043120	SAMN38332669	PP500809	PP410817	PP410622
IZ-S120	IZ-S120	Octocorallia	Malacalcyonacea	Swiftia exserta	USNM:1021359	Trinidad, Caribbean Sea	2002	EtOH	Qiagen		Pool1	230	76.7	21.9	11550848	999261	1854	837.704	489	16	NA	N	100	8216	6131		PRJNA1043120	SAMN38332670	PP500810	PP410907	PP410712
IZ-S121	IZ-S121	Octocorallia	Malacalcyonacea	Callistephanus pacificus	USNM:1116868	Washington, North Pacific	2006	EtOH	Qiagen		Pool1	96.1	32	15.8	9534512	253155	20	205.35	0	16	18834	N	100	8592	6031		PRJNA1043120	SAMN38332671	PP500811	PP410822	PP410627
IZ-S122	IZ-S122	Octocorallia	Malacalcyonacea	Lateothela grandiflora	USNM:1095147	Gulf of Mexico	2005	EtOH	Qiagen		Pool1	38	38	10	9688017	1529004	1888	574.849	185	10	NA	N	100	11117	6077		PRJNA1043120	SAMN38332672	PP500812	PP410813	PP410618
IZ-S124	IZ-S124	Octocorallia	Malacalcyonacea	Callistephanus torreyi	USNM:1027078	California, North Pacific	2003	EtOH	Qiagen		Pool1	70.3	70.3	20.3	9918202	250732	1790	819.599	445	16	18848	N	100	9412	6080		PRJNA1043120	SAMN38332673	PP500813	PP410821	PP410626
IZ-S125	IZ-S125	Octocorallia	Malacalcyonacea	Callistephanus simplex	USNM:1075786	Gulf of Alaska	2004	EtOH	Qiagen		Pool1	209.9	69.9	19.6	10434039	251589	1828	821.666	470	16	18857	N	100	9093	6088		PRJNA1043120	SAMN38332674	PP500814	PP410824	PP410629
IZ-S126	IZ-S126	Octocorallia	Malacalcyonacea	Swiftia exserta	USNM:1018489	Trinidad, Caribbean Sea	2002	EtOH	Qiagen		Pool1	387.4	77.5	21.5	10401029	272239	2269	1323.18	1244	16	NA	N	100	7856	6135		PRJNA1043120	SAMN38332675	PP500815	PP410915	PP410720
IZ-S127	IZ-S127	Octocorallia	Malacalcyonacea	Callistephanus simplex	USNM:1075781	Gulf of Alaska	2004	EtOH	Qiagen		Pool1	202	67.3	18.9	10821929	245611	1856	850.793	548	16	18857	N	100	9569	6069		PRJNA1043120	SAMN38332676	PP500816	PP410827	PP410632
IZ-S128	IZ-S128	Octocorallia	Malacalcyonacea	Swiftia exserta	USNM:1021361	Trinidad, Caribbean Sea	2002	EtOH	Qiagen		Pool1	62.6	62.6	19.6	9890397	269038	2155	1289.53	1124	16	NA	N	100	8811	6129		PRJNA1043120	SAMN38332677	PP500817	PP410916	PP410721
IZ-S129	IZ-S129	Octocorallia	Malacalcyonacea	Swiftia exserta	USNM:1116148	Gulf of Mexico	2003	EtOH	Qiagen		Pool1	441.8	88.36	16.7	10693901	256010	2230	1464.94	1300	16	NA	N	100	8106	6140		PRJNA1043120	SAMN38332678	PP500818	PP410909	PP410714
IZ-S130	IZ-S130	Octocorallia	Malacalcyonacea	Lateothela grandiflora	USNM:1139023	Western Central Atlantic	2006	EtOH	Qiagen		Pool1	30.4	60.8	20	9946929	253378	963	444.572	43	16	18726	Y	100	9520	6050		PRJNA1043120	SAMN38332679	PP500819	PP410812	PP410617
IZ-S131	IZ-S131	Octocorallia	Malacalcyonacea	Callistephanus pacificus	USNM:1116867	Washington, North Pacific	2006	EtOH	Qiagen		Pool1	88.2	88.2	17.3	8322732	250394	1692	677.712	278	16	18824	N	100	9066	6070		PRJNA1043120	SAMN38332680	PP500820	PP410823	PP410628
IZ-S132	IZ-S132	Octocorallia	Malacalcyonacea	Melithaea sp.	USNM:1016875	Indian Ocean	1972	Dry	Qiagen		Pool1	12.8	64	10.6	7158096	349021	1684	701.59	309	16	NA	N	100	8622	6099		PRJNA1043120	SAMN38332681	PP500821	PP410928	PP410733
IZ-S133	IZ-S133	Octocorallia	Malacalcyonacea	Swiftia exserta	USNM:1021360	Trinidad, Caribbean Sea	2002	EtOH	Qiagen		Pool1	undetectable	undetectable	22.1	10794586	267917	2152	1289.61	1093	16	NA	N	100	7946	6127		PRJNA1043120	SAMN38332682	PP500822	PP410908	PP410713
IZ-S134	IZ-S134	Octocorallia	Malacalcyonacea	Lateothela grandiflora	USNM:1095147	Gulf of Mexico	2005	EtOH	Qiagen		Pool1	85.5	85.5	19	10505252	259358	1284	543.399	113	16	18867	N	100	8769	6050		PRJNA1043120	SAMN38332683	PP500823	NA	NA
IZ-S136	IZ-S136	Octocorallia	Malacalcyonacea	Callistephanus simplex	USNM:1075795	Gulf of Alaska	2004	EtOH	Qiagen		Pool1	180.6	60.2	20.9	9153533	244846	1809	792.824	435	16	18716	Y	100	9185	6090		PRJNA1043120	SAMN38332684	PP500824	PP410825	PP410630
IZ-S137	IZ-S137	Octocorallia	Malacalcyonacea	Callistephanus pacificus	USNM:1075797	Gulf of Alaska	2004	EtOH	Qiagen		Pool1	112.3	37.4	15.4	8649277	266922	1612	590.545	172	16	18686	N	100	8847	6084		PRJNA1043120	SAMN38332685	PP500825	PP410820	PP410625
IZ-S138	IZ-S138	Octocorallia	Malacalcyonacea	Lateothela grandiflora	USNM:1138902	Western Central Atlantic	2005	EtOH	Qiagen		Pool1	73.9	73.9	23.5	10985780	277172	1394	542.222	114	16	18867	N	100	8556	6050		PRJNA1043120	SAMN38332686	PP500826	PP410809	PP410614
IZ-S140	IZ-S140	Octocorallia	Malacalcyonacea	Callistephanus simplex	USNM:1075796	Gulf of Alaska	2004	EtOH	Qiagen		Pool1	206.1	68.7	22.5	10681500	243477	1972	979.842	690	16	18857	N	100	8901	6060		PRJNA1043120	SAMN38332687	PP500827	PP410826	PP410631
IZ-S141	IZ-S141	Octocorallia	Malacalcyonacea	Callistephanus simplex	USNM:1075798	Gulf of Alaska	2004	EtOH	Qiagen		Pool1	217	72.3	21.9	12117470	1629921	2232	782.443	582	16	18857	N	100	9304	6064		PRJNA1043120	SAMN38332688	PP500828	PP410828	PP410633
IZ-S142	IZ-S142	Octocorallia	Malacalcyonacea	Swiftia exserta	USNM:1021503	Trinidad, Caribbean Sea	2002	EtOH	Qiagen		Pool1	4.7	37.6	9.1	6500745	281160	1235	464.758	56	14	NA	N	100	7736	6128		PRJNA1043120	SAMN38332689	PP500829	PP410917	PP410722
S001	RB-19-10	Octocorallia	Malacalcyonacea	Pseudodrifa cf. nigra	NA	SEUS, Western Central Atlantic	2019	95% EtOH	Qiagen		Pool2	10	62	15.5	22931613	1264560	2206	703.99	432	16	19308	Y	100	10807	6142		PRJNA1043120	SAMN38332728	PP500800	PP410897	PP410702
S002	RB-19-12	Octocorallia	Malacalcyonacea	Pseudodrifa cf. nigra	NA	SEUS, Western Central Atlantic	2019	95% EtOH	Qiagen		Pool2	10	51.2	12.8	26457894	843830	856	366.859	7	16	NA	N	100	12389	6136		PRJNA1043120	SAMN38332729	PP500801	PP410900	PP410705
S003	RB-19-14	Octocorallia	Malacalcyonacea	Pseudodrifa cf. nigra	NA	SEUS, Western Central Atlantic	2019	95% EtOH	Qiagen		Pool2	10	51.2	12.8	25907347	1119485	1738	504.418	96	16	19041	Y	100	9449	6135		PRJNA1043120	SAMN38332730	PP500802	PP410899	PP410704
S004	RB-19-21	Octocorallia	Malacalcyonacea	Pseudodrifa cf. nigra	NA	SEUS, Western Central Atlantic	2019	95% EtOH	Qiagen		Pool2	10	64.8	16.2	23240698	1060921	1829	545.766	146	16	19161	Y	100	10681	6130		PRJNA1043120	SAMN38332731	PP500803	PP410898	PP410703
S005	RB-19-26	Octocorallia	Malacalcyonacea	Callistephanus sp.	USNM:1606569	SEUS, Western Central Atlantic	2019	95% EtOH	Qiagen		Pool2	10	61.6	15.4	23072008	879372	2376	1910.29	1648	16	18718	Y	100	9639	6063	OCT101	PRJNA1043120	SAMN38332732	PP500865	PP410829	PP410634
S006	RB-19-31	Octocorallia	Scleralcyonacea	Pseudoanthomastus sp.	USNM:1606573	SEUS, Western Central Atlantic	2019	95% EtOH	Qiagen		Pool2	10	61.6	15.4	22627202	1858448	2279	846.497	636	16	18811	Y	100	11471	6053		PRJNA1043120	SAMN38332733	PP500866	PP410934	PP410739
S007	RB-19-66	Octocorallia	Scleralcyonacea	Metallogorgia melanotrichos	USNM:1660629	SEUS, Western Central Atlantic	2019	95% EtOH	Qiagen		Pool2	10	61.6	15.4	21276059	1888517	2296	912.175	746	16	18969	Y	100	9588	6074	OCT116	PRJNA1043120	SAMN38332734	PP500867	PP410963	PP410768
S008	RB-19-71	Octocorallia	Scleralcyonacea	Chrysogorgia cf. artospira	NA	SEUS, Western Central Atlantic	2019	95% EtOH	Qiagen		Pool2	10	61.6	15.4	21527982	1725213	2064	725.172	420	16	18995	Y	100	10789	6081		PRJNA1043120	SAMN38332735	PP500868	PP410970	PP410775
S009	RB-19-76	Octocorallia	Scleralcyonacea	Hemicorallium cf. imperiale	NA	SEUS, Western Central Atlantic	2019	95% EtOH	Qiagen		Pool2	10	61.6	15.4	20770659	352490	1689	506.3	93	16	19048	Y	100	9412	6047	OCT117	PRJNA1043120	SAMN38332736	PP500869	PP410932	PP410737
S010	RB-19-77	Octocorallia	Malacalcyonacea	Paramuricea sp.	NA	SEUS, Western Central Atlantic	2019	95% EtOH	Qiagen		Pool2	7.3	61.6	15.4	21568176	871004	418	316.07	1	16	19040	Y	100	8506	6107		PRJNA1043120	SAMN38332737	PP500870	PP410843	PP410648
S011	RB-19-91	Octocorallia	Scleralcyonacea	Iridogorgia cf. splendens	USNM:1660632	SEUS, Western Central Atlantic	2019	95% EtOH	Qiagen		Pool2	6.3	61.6	15.4	23675710	366651	2044	1562.12	1294	16	19126	Y	100	10607	6083	OCT120	PRJNA1043120	SAMN38332738	PP500871	PP410962	PP410767
S012	RB-19-92	Octocorallia	Malacalcyonacea	Acanthogorgia spissa	NA	SEUS, Western Central Atlantic	2019	95% EtOH	Qiagen		Pool2	10	61.6	15.4	22002359	302565	1814	788.14	422	16	19095	Y	100	10696	6104		PRJNA1043120	SAMN38332739	PP500872	PP410867	PP410672
S013	RB-19-101	Octocorallia	Malacalcyonacea	Callistephanus pallida	USNM:1660633	SEUS, Western Central Atlantic	2019	95% EtOH	Qiagen		Pool2	10	50	12.5	20390039	284921	2018	1248.5	1045	16	19312	Y	100	10762	6085	OCT121	PRJNA1043120	SAMN38332740	PP500873	PP410818	PP410623
S014	RB-19-111	Octocorallia	Malacalcyonacea	Acanthogorgia aspera	NA	SEUS, Western Central Atlantic	2019	95% EtOH	Qiagen		Pool2	10	62.8	15.7	19954364	291381	1997	990.25	704	16	19062	Y	100	10572	6074		PRJNA1043120	SAMN38332741	PP500874	PP410868	PP410673
S015	RB-19-112	Octocorallia	Malacalcyonacea	Paramuricea sp.	NA	SEUS, Western Central Atlantic	2019	95% EtOH	Qiagen		Pool2	10	51.2	12.8	24031154	1277085	1450	427.626	40	16	18985	Y	100	9791	6097		PRJNA1043120	SAMN38332742	PP500875	PP410844	PP410649
S016	RB-19-192	Octocorallia	Scleralcyonacea	Heteropolypus sp.	NA	SEUS, Western Central Atlantic	2019	95% EtOH	Qiagen		Pool2	8.3	70.4	17.6	26532875	1477061	2361	1071.17	953	16	19088	Y	100	12071	6061		PRJNA1043120	SAMN38332743	PP500876	PP410936	PP410741
S017	RB-19-193	Octocorallia	Scleralcyonacea	Chrysogorgia sp.	NA	SEUS, Western Central Atlantic	2019	95% EtOH	Qiagen		Pool2	10	1	0.3	4926	593	1	56	NA	NA	NA	N	43.7	6047	6067		PRJNA1043120	SAMN38332744	NA	NA	NA
S018	RB-19-206	Octocorallia	Malacalcyonacea	Stenogorgia casta	NA	SEUS, Western Central Atlantic	2019	95% EtOH	Qiagen		Pool2	10	45.6	11.4	22116983	916217	2148	678.15	355	16	18757	Y	100	9169	6074		PRJNA1043120	SAMN38332745	PP500877	PP410872	PP410677
S019	RB-19-207	Octocorallia	Scleralcyonacea	Chrysogorgia sp.	NA	SEUS, Western Central Atlantic	2019	95% EtOH	Qiagen		Pool2	10	64.8	16.2	22947123	1154271	2368	1239.1	1185	16	19005	Y	100	10847	6099		PRJNA1043120	SAMN38332746	PP500878	PP410968	PP410773
S020	RB-19-217	Octocorallia	Malacalcyonacea	Carijoidae	NA	SEUS, Western Central Atlantic	2019	95% EtOH	Qiagen		Pool2	10	61.6	15.4	30185227	875870	2417	2062.47	1740	16	19292	Y	100	9723	6051	OCT126	PRJNA1043120	SAMN38332747	PP500879	PP410901	PP410706
S021	AT41-18-08	Octocorallia	Scleralcyonacea	Anthomastus cf. canariensis	NA	SEUS, Western Central Atlantic	2018	95% EtOH	Qiagen		Pool2	10	42	10.5	25730228	1017482	2259	829.814	627	16	12502	Y	100	9516	5795		PRJNA1043120	SAMN38332748	PP500880	PP410930	PP410735
S030	AT41-18-126	Octocorallia	Malacalcyonacea	Callistephanus pallida	USNM:1606544	SEUS, Western Central Atlantic	2018	95% EtOH	Qiagen		Pool2	6.8	53.6	13.4	26709452	256926	2103	1910.7	1496	16	18702	Y	100	11201	6050	OCT017	PRJNA1043120	SAMN38332757	PP500881	PP410815	PP410620
S031	RB-19-43	Octocorallia	Malacalcyonacea	Lateothela grandiflora	USNM:1606577	SEUS, Western Central Atlantic	2019	95% EtOH	Qiagen		Pool2	10	61.6	15.4	21689496	1485368	2271	790.972	567	16	18726	Y	100	9206	6082		PRJNA1043120	SAMN38332758	PP500882	PP410810	PP410615
S032	RB-19-201	Octocorallia	Scleralcyonacea	Plumarella pourtalesii	NA	SEUS, Western Central Atlantic	2019	95% EtOH	Qiagen		Pool2	10	56.4	14.1	27064127	726763	2280	2209.54	1760	16	19044	Y	100	9643	6065	OCT124	PRJNA1043120	SAMN38332759	PP500883	PP410959	PP410764
S033	LII-10-379	Octocorallia	Scleralcyonacea	Callogorgia delta	NA	Gulf of Mexico	2010	95% EtOH	Salting out	Qiagen DNEasy PowerClean Pro Cleanup Kit	Pool2	10	44.8	11.2	24683248	777823	2330	1634.63	1557	16	18992	Y	100	10172	6065		PRJNA1043120	SAMN38332760	PP500884	PP410956	PP410761
S034	SH10057	Octocorallia	Malacalcyonacea	Trachythela cf. rudis	NA	Gulf of Mexico	2017	95% EtOH	Salting out	Qiagen DNEasy PowerClean Pro Cleanup Kit	Pool2	10	55.2	13.8	25805095	1249863	2387	1125.95	1084	16	12299	Y	100	8818	6062		PRJNA1043120	SAMN38332761	PP500885	PP410855	PP410660
S035	SH10195	Octocorallia	Malacalcyonacea	Muriceides sp.	USNM:1695024	Gulf of Mexico	2017	LN2	Salting out	Qiagen DNEasy PowerClean Pro Cleanup Kit	Pool2	10	55.6	13.9	25182237	1135581	2433	1344.05	1355	16	18731	Y	100	8755	6088		PRJNA1043120	SAMN38332762	PP500886	PP410841	PP410646
S036	SH10278	Octocorallia	Malacalcyonacea	Paramuricea biscaya	USNM:1695025	Gulf of Mexico	2017	95% EtOH	Salting out	Qiagen DNEasy PowerClean Pro Cleanup Kit	Pool2	5.09	55.6	13.9	25256068	1419271	2298	891.557	704	16	18985	Y	100	8862	6095		PRJNA1043120	SAMN38332763	PP500887	PP410845	PP410650
S037	SH10256	Octocorallia	Malacalcyonacea	Callistephanus cf. pallida	NA	Gulf of Mexico	2017	95% EtOH	Salting out	Qiagen DNEasy PowerClean Pro Cleanup Kit	Pool2	10	52	13	25623884	943422	2406	1675.05	1576	16	18702	Y	100	10209	6081		PRJNA1043120	SAMN38332764	PP500888	PP410816	PP410621
S038	SH10264	Octocorallia	Scleralcyonacea	Sibogagorgia sp.	USNM:1695026	Gulf of Mexico	2017	95% EtOH	Salting out	Qiagen DNEasy PowerClean Pro Cleanup Kit	Pool2	10	50.8	12.7	23704456	1353798	2242	840.207	626	16	19005	Y	100	10839	6054		PRJNA1043120	SAMN38332765	PP500889	PP410933	PP410738
S039	SH10611	Octocorallia	Scleralcyonacea	Ellisella sp.	USNM:1695027	Gulf of Mexico	2017	95% EtOH	Salting out	Qiagen DNEasy PowerClean Pro Cleanup Kit	Pool2	3.21	38.8	9.7	23491114	713517	2358	1975.33	1758	16	18808	Y	100	9642	6085		PRJNA1043120	SAMN38332766	PP500890	PP410943	PP410748
S041	SH10745	Octocorallia	Malacalcyonacea	Carijoa cf. riisei	USNM:1695028	Gulf of Mexico	2018	95% EtOH	Salting out	Qiagen DNEasy PowerClean Pro Cleanup Kit	Pool2	3.03	undetectable	0	89916	162	1	56	NA	NA	NA	NA	3.4	6042	NA		NA	NA	NA	NA	NA
S042	SH10768	Octocorallia	Scleralcyonacea	Nicella sp.	USNM:1695029	Gulf of Mexico	2018	95% EtOH	Salting out	Qiagen DNEasy PowerClean Pro Cleanup Kit	Pool2	10	46.4	11.6	30809986	762461	2317	2609.05	1915	16	18817	Y	100	9669	6050		PRJNA1043120	SAMN38332768	PP500891	PP410945	PP410750
S043	SH10858	Octocorallia	Malacalcyonacea	Placogorgia sp.	USNM:1695030	Gulf of Mexico	2018	95% EtOH	Salting out	Qiagen DNEasy PowerClean Pro Cleanup Kit	Pool2	2.44	23.6	5.9	23319037	1408542	2164	700.474	403	16	18764	Y	100	8718	6095		PRJNA1043120	SAMN38332769	PP500892	PP410848	PP410653
S044	SH10899	Octocorallia	Malacalcyonacea	Placogorgia sp.	USNM:1695031	Gulf of Mexico	2018	95% EtOH	Salting out	Qiagen DNEasy PowerClean Pro Cleanup Kit	Pool2	6.19	46.8	11.7	24481023	1339246	2244	760.014	490	16	18772	Y	100	8781	6093		PRJNA1043120	SAMN38332770	PP500893	PP410850	PP410655
S045	SH10954	Octocorallia	Scleralcyonacea	Nicella sp.	USNM:1695032	Gulf of Mexico	2018	95% EtOH	Salting out	Qiagen DNEasy PowerClean Pro Cleanup Kit	Pool2	1.79	19.2	4.8	21065674	1295712	1953	830.101	557	16	18817	Y	100	9624	6051		PRJNA1043120	SAMN38332771	PP500894	PP410946	PP410751
S046	SH10978	Octocorallia	Malacalcyonacea	Caliacis nutans	USNM:1665776	Gulf of Mexico	2018	LN2	Salting out	Qiagen DNEasy PowerClean Pro Cleanup Kit	Pool2	10	50	12.5	19028379	1158499	2396	1222.6	1222	16	18720	Y	100	9011	6091		PRJNA1043120	SAMN38332772	PP500895	PP410869	PP410674
S047	SH10979	Octocorallia	Scleralcyonacea	Ellisella atlantica	USNM:1695033	Gulf of Mexico	2018	95% EtOH	Salting out	Qiagen DNEasy PowerClean Pro Cleanup Kit	Pool2	5.44	52.4	13.1	25371727	732336	2336	2404.69	1841	16	18814	Y	100	9562	6033		PRJNA1043120	SAMN38332773	PP500896	PP410940	PP410745
S048	SH10981	Octocorallia	Malacalcyonacea	Paramuriceidae	USNM:1695034	Gulf of Mexico	2018	95% EtOH	Salting out	Qiagen DNEasy PowerClean Pro Cleanup Kit	Pool2	10	48	12	21896191	1301157	1973	598.503	205	16	18754	Y	100	8865	6076		PRJNA1043120	SAMN38332774	PP500897	PP410849	PP410654
S049	SH10985	Octocorallia	Malacalcyonacea	Bebryce sp.	USNM:1695035	Gulf of Mexico	2018	LN2	Salting out	Qiagen DNEasy PowerClean Pro Cleanup Kit	Pool2	1.29	26	6.5	20673685	2042122	1537	470.709	57	16	18730	Y	100	9404	6064		PRJNA1043120	SAMN38332775	PP500898	PP410842	PP410647
S050	SH11717	Octocorallia	Scleralcyonacea	Ellisella sp.	USNM:1695036	Gulf of Mexico	2019	95% EtOH	Salting out	Qiagen DNEasy PowerClean Pro Cleanup Kit	Pool2	2.76	35.6	8.9	22706675	710663	2365	2299.37	1860	16	18814	Y	100	9445	6035		PRJNA1043120	SAMN38332776	PP500899	PP410941	PP410746
S052	SH11782	Octocorallia	Scleralcyonacea	Anthomastus sp.	USNM:1695037	Gulf of Mexico	2019	95% EtOH	Salting out	Qiagen DNEasy PowerClean Pro Cleanup Kit	Pool2	10	52	13	25309586	1263671	2379	1023.9	898	15	15900	Y	100	9648	6051		PRJNA1043120	SAMN38332778	#N/A	PP410931	PP410736
S055	SH11833	Octocorallia	Malacalcyonacea	Thesea cf. rubra	USNM:1695038	Gulf of Mexico	2019	95% EtOH	Salting out	Qiagen DNEasy PowerClean Pro Cleanup Kit	Pool2	5.65	61.6	15.4	24516884	1094697	2365	1667.78	1552	16	18706	Y	100	9189	4718		PRJNA1043120	SAMN38332781	PP500900	PP410836	PP410641
S056	SH11835	Octocorallia	Malacalcyonacea	Thesea cf. rubra	NA	Gulf of Mexico	2019	LN2	Salting out	Qiagen DNEasy PowerClean Pro Cleanup Kit	Pool2	10	66	16.5	25955945	790567	2247	2491.82	1808	16	18706	Y	100	9861	6104		PRJNA1043120	SAMN38332782	PP500901	PP410837	PP410642
S057	SH11839	Octocorallia	Malacalcyonacea	Leptogorgia cf. violacea	NA	Gulf of Mexico	2019	LN2	Salting out	Qiagen DNEasy PowerClean Pro Cleanup Kit	Pool2	10	49.6	12.4	20559861	259720	1529	8029.86	1486	16	18847	Y	100	8907	6055		PRJNA1043120	SAMN38332783	PP500902	PP410838	PP410643
S058	SH11965A	Octocorallia	Malacalcyonacea	Chironepthya sp.	NA	Gulf of Mexico	2019	95% EtOH	Salting out	Qiagen DNEasy PowerClean Pro Cleanup Kit	Pool2	10	55.6	13.9	25723688	553475	1925	4630.13	1695	16	18739	Y	100	9436	6114		PRJNA1043120	SAMN38332784	PP500903	PP410903	PP410708
S062	SH12080	Octocorallia	Scleralcyonacea	Pseudoanthomastus sp.	USNM:1695041	Gulf of Mexico	2019	95% EtOH	Salting out	Qiagen DNEasy PowerClean Pro Cleanup Kit	Pool2	10	46	11.5	20904176	1875591	2225	775.342	530	16	18811	Y	100	10531	6051		PRJNA1043120	SAMN38332788	PP500904	PP410935	PP410740
S063	SH12081	Octocorallia	Malacalcyonacea	Lateothela grandiflora	USNM:1665758	Gulf of Mexico	2019	95% EtOH	Salting out	Qiagen DNEasy PowerClean Pro Cleanup Kit	Pool2	10	56	14	27763601	1488825	2346	950.216	837	16	18726	Y	100	9115	6050		PRJNA1043120	SAMN38332789	PP500905	PP410811	PP410616
S066	SH12090	Octocorallia	Malacalcyonacea	Scleracis cf. guadalupensis	USNM:1695046	Gulf of Mexico	2021	LN2	Salting out	Qiagen DNEasy PowerClean Pro Cleanup Kit	Pool2	10	66.8	16.7	32029953	1247361	2409	1738.6	1658	16	18811	Y	100	9116	6071		PRJNA1043120	SAMN38332792	PP500906	PP410851	PP410656
S067	SH12091	Octocorallia	Scleralcyonacea	Nicella sp.	USNM:1695047	Gulf of Mexico	2021	LN2	Salting out	Qiagen DNEasy PowerClean Pro Cleanup Kit	Pool2	10	61.6	15.4	36649463	737534	2194	3545.94	1952	16	18811	Y	100	10086	6054		PRJNA1043120	SAMN38332793	PP500907	PP410947	PP410752
S068	SH12092	Octocorallia	Scleralcyonacea	Nicella sp.	USNM:1695048	Gulf of Mexico	2021	LN2	Salting out	Qiagen DNEasy PowerClean Pro Cleanup Kit	Pool2	5.71	68.8	17.2	27682598	787138	2306	2410.12	1874	16	18739	Y	100	9761	6048		PRJNA1043120	SAMN38332794	PP500908	PP410948	PP410753
S069	SH12095	Octocorallia	Malacalcyonacea	Chironepthya sp.	USNM:1665759	Gulf of Mexico	2021	LN2	Salting out	Qiagen DNEasy PowerClean Pro Cleanup Kit	Pool2	10	64	16	31174053	553531	1861	5031.21	1641	16	18739	Y	100	9938	6113		PRJNA1043120	SAMN38332795	PP500909	PP410904	PP410709
S071	SH12099	Octocorallia	Malacalcyonacea	Thesea nivea	USNM:1695050	Gulf of Mexico	2021	LN2	Salting out	Qiagen DNEasy PowerClean Pro Cleanup Kit	Pool2	10	60	15	24332815	1331233	2332	1099.59	1033	16	18731	Y	100	9253	6083		PRJNA1043120	SAMN38332797	PP500910	PP410840	PP410645
S073	SH12107	Octocorallia	Malacalcyonacea	Caliacis nutans	USNM:1695051	Gulf of Mexico	2021	LN2	Salting out	Qiagen DNEasy PowerClean Pro Cleanup Kit	Pool2	8.61	56.8	14.2	22056608	1158323	2361	1923.15	1731	16	18720	Y	100	8927	6093		PRJNA1043120	SAMN38332799	PP500911	PP410870	PP410675
S074	SH12114	Octocorallia	Scleralcyonacea	Callogorgia lucaya	USNM:1665766	Gulf of Mexico	2021	95% EtOH	Salting out	Qiagen DNEasy PowerClean Pro Cleanup Kit	Pool2	10	33.6	8.4	23794290	652764	2244	3032.85	1905	16	18937	Y	100	10551	6065		PRJNA1043120	SAMN38332800	PP500912	PP410955	PP410760
S075	SH12115	Octocorallia	Malacalcyonacea	Nidalia sp.	USNM:1695052	Gulf of Mexico	2021	95% EtOH	Salting out	Qiagen DNEasy PowerClean Pro Cleanup Kit	Pool2	10	39.6	9.9	23087976	583135	1844	5092.52	1649	16	NA	N	100	9847	6100		PRJNA1043120	SAMN38332801	PP500913	PP410878	PP410683
S080	SH12128	Octocorallia	Scleralcyonacea	Paracalyptrophora simplex	USNM:1665770	Gulf of Mexico	2021	95% EtOH	Salting out	Qiagen DNEasy PowerClean Pro Cleanup Kit	Pool2	10	52.4	13.1	22239897	811896	2351	1514.75	1442	16	19225	Y	100	9751	6048		PRJNA1043120	SAMN38332806	PP500914	PP410957	PP410762
S081	SH12129	Octocorallia	Malacalcyonacea	Paramuricea sp .	USNM:1665771	Gulf of Mexico	2021	95% EtOH	Salting out	Qiagen DNEasy PowerClean Pro Cleanup Kit	Pool2	10	46.8	11.7	20478182	1471304	2095	669.262	340	16	18985	Y	100	8846	6073		PRJNA1043120	SAMN38332807	PP500915	PP410846	PP410651
S082	SH12130	Octocorallia	Scleralcyonacea	Chelidonisis aurantiaca mexicana	USNM:1695057	Gulf of Mexico	2021	LN2	Salting out	Qiagen DNEasy PowerClean Pro Cleanup Kit	Pool2	10	52.4	13.1	25254418	1195052	2443	1384.17	1370	16	18977	Y	100	9532	6049		PRJNA1043120	SAMN38332808	PP500916	PP410960	PP410765
S083	SH13888	Octocorallia	Malacalcyonacea	Scleracis cf. guadalupensis	NA	Gulf of Mexico	2021	95% EtOH	Salting out	Qiagen DNEasy PowerClean Pro Cleanup Kit	Pool2	2.72	62.8	15.7	21362602	1204233	2416	1320.57	1296	16	18719	Y	100	8873	6054		PRJNA1043120	SAMN38332809	PP500917	PP410852	PP410657
S084	SH13891	Octocorallia	Malacalcyonacea	Hedera cf. caerulescens	NA	Gulf of Mexico	2021	95% EtOH	Salting out	Qiagen DNEasy PowerClean Pro Cleanup Kit	Pool2	10	44.8	11.2	19317832	1181676	2378	1013.02	979	16	18699	Y	100	9329	6066		PRJNA1043120	SAMN38332810	PP500918	PP410814	PP410619
S085	SH10090	Octocorallia	Malacalcyonacea	Swiftia exserta	NA	Gulf of Mexico	2017	LN2	Salting out	Qiagen DNEasy PowerClean Pro Cleanup Kit	Pool2	10	69.2	17.3	20182877	707069	2323	2412	1882	14	NA	N	100	8298	6144		PRJNA1043120	SAMN38332811	PP500919	PP410910	PP410715
S086	SH10104	Octocorallia	Malacalcyonacea	Swiftia exserta	NA	Gulf of Mexico	2017	LN2	Salting out	Qiagen DNEasy PowerClean Pro Cleanup Kit	Pool2	10	78	19.5	20877664	756342	2267	2634.61	1888	14	NA	N	100	8976	6131		PRJNA1043120	SAMN38332812	PP500920	PP410913	PP410718
S087	SH10656	Octocorallia	Malacalcyonacea	Swiftia exserta	NA	Gulf of Mexico	2017	LN2	Salting out	Qiagen DNEasy PowerClean Pro Cleanup Kit	Pool2	3.03	74.8	18.7	18493310	684329	2321	2150.71	1782	14	NA	N	100	9036	6133		PRJNA1043120	SAMN38332813	PP500921	PP410911	PP410716
S088	SH10657	Octocorallia	Malacalcyonacea	Swiftia exserta	NA	Gulf of Mexico	2017	LN2	Salting out	Qiagen DNEasy PowerClean Pro Cleanup Kit	Pool2	10	81.6	20.4	19233591	725143	2328	2546.76	1894	14	NA	N	100	8997	6142		PRJNA1043120	SAMN38332814	PP500922	PP410912	PP410717
S089	SH10764	Octocorallia	Malacalcyonacea	Swiftia exserta	NA	Gulf of Mexico	2018	LN2	Salting out	Qiagen DNEasy PowerClean Pro Cleanup Kit	Pool2	10	72	18	18430789	669176	2373	1943.08	1772	14	NA	N	100	9156	6139		PRJNA1043120	SAMN38332815	PP500923	PP410914	PP410719
S090	SH10087	Octocorallia	Malacalcyonacea	Muricea pendula	NA	Gulf of Mexico	2017	LN2	Salting out	Qiagen DNEasy PowerClean Pro Cleanup Kit	Pool2	10	63.2	15.8	22008007	658371	2396	1520.04	1510	16	19583	Y	100	9803	6082		PRJNA1043120	SAMN38332816	PP500924	PP410918	PP410723
S091	SH10681	Octocorallia	Malacalcyonacea	Muricea pendula	NA	Gulf of Mexico	2017	LN2	Salting out	Qiagen DNEasy PowerClean Pro Cleanup Kit	Pool2	10	50	12.5	20344790	626456	2361	1899.84	1714	16	19583	Y	100	10020	6075		PRJNA1043120	SAMN38332817	PP500925	PP410919	PP410724
S092	SH10782	Octocorallia	Malacalcyonacea	Muricea pendula	NA	Gulf of Mexico	2018	LN2	Salting out	Qiagen DNEasy PowerClean Pro Cleanup Kit	Pool2	10	74.8	18.7	17949155	638853	2365	1662.25	1612	16	19583	Y	100	9930	6087		PRJNA1043120	SAMN38332818	PP500926	PP410920	PP410725
S093	SH10786	Octocorallia	Malacalcyonacea	Muricea pendula	NA	Gulf of Mexico	2018	LN2	Salting out	Qiagen DNEasy PowerClean Pro Cleanup Kit	Pool2	10	40.4	10.1	19036579	629829	2392	1479.12	1464	16	19546	Y	100	9728	6084		PRJNA1043120	SAMN38332819	PP500927	PP410921	PP410726
S094	SH10788	Octocorallia	Malacalcyonacea	Muricea pendula	NA	Gulf of Mexico	2018	LN2	Salting out	Qiagen DNEasy PowerClean Pro Cleanup Kit	Pool2	10	55.2	13.8	17368399	612762	2437	1346.07	1405	16	19583	Y	100	9811	6078		PRJNA1043120	SAMN38332820	PP500928	PP410922	PP410727
S095	SH12123	Octocorallia	Scleralcyonacea	Ellisella atlantica	USNM:1695056	Gulf of Mexico	2021	LN2	Salting out	Qiagen DNEasy PowerClean Pro Cleanup Kit	Pool2	10	69.2	17.3	25266968	695964	2281	2786.91	1926	16	18808	Y	100	9295	6060		PRJNA1043120	SAMN38332821	PP500929	PP410942	PP410747
S096	flk001	Octocorallia	Malacalcyonacea	Pseudoplexaura flagellosa	USNM:1606815	Florida Keys, Florida Straits	2019	95% EtOH	Qiagen		Pool2	10	37.2	9.3	21679416	1060410	2300	865.773	705	16	18731	Y	100	9525	6110		PRJNA1043120	SAMN38332822	PP500930	PP410879	PP410684
S097	flk012	Octocorallia	Malacalcyonacea	Plexaurella dichotoma	USNM:1606816	Florida Keys, Florida Straits	2019	95% EtOH	Qiagen		Pool2	10	76.4	19.1	22890037	1144392	2399	2059.07	1854	16	18682	Y	100	9495	6061		PRJNA1043120	SAMN38332823	PP500931	PP410853	PP410658
S098	flk019	Octocorallia	Malacalcyonacea	Eunicea succinea	USNM:1606817	Florida Keys, Florida Straits	2019	95% EtOH	Qiagen		Pool2	10	57.2	14.3	20440389	1013880	2359	1061.44	1017	16	18731	Y	100	9047	6094		PRJNA1043120	SAMN38332824	PP500932	PP410881	PP410686
S099	FLK020	Octocorallia	Malacalcyonacea	Antillogorgia n. sp.	USNM:1606818	Florida Keys, Florida Straits	2019	95% EtOH	Qiagen		Pool2	10	68.4	17.1	20438059	1010731	2176	2771.43	1826	16	18733	Y	100	9598	6074		PRJNA1043120	SAMN38332825	PP500933	PP410856	PP410661
S100	FLK021	Octocorallia	Malacalcyonacea	Antillogorgia kallos	USNM:1606819	Florida Keys, Florida Straits	2019	95% EtOH	Qiagen		Pool2	10	67.6	16.9	23083154	1113315	2316	1804.86	1648	16	19187	Y	100	9015	6088		PRJNA1043120	SAMN38332826	PP500934	PP410858	PP410663
S101	FLK022	Octocorallia	Malacalcyonacea	Eunicea tayrona	USNM:1606820	Florida Keys, Florida Straits	2019	95% EtOH	Qiagen		Pool2	10	56.8	14.2	20144557	938228	2283	931.753	790	16	18731	Y	100	9022	6099		PRJNA1043120	SAMN38332827	PP500935	PP410883	PP410688
S102	FLK024	Octocorallia	Malacalcyonacea	Eunicea clavigera	USNM:1606821	Florida Keys, Florida Straits	2019	95% EtOH	Qiagen		Pool2	10	88	22	23757371	1395170	2357	1797.97	1677	16	18731	Y	100	8784	6096		PRJNA1043120	SAMN38332828	PP500936	PP410891	PP410696
S103	FLK034	Octocorallia	Malacalcyonacea	Muricea elongata	USNM:1606823	Florida Keys, Florida Straits	2019	95% EtOH	Qiagen		Pool2	10	70.4	17.6	17890790	859741	2377	1762.84	1650	16	19442	Y	100	9608	6063		PRJNA1043120	SAMN38332829	PP500937	PP410923	PP410728
S104	FLK037	Octocorallia	Malacalcyonacea	Eunicea tourneforti fatra	USNM:1606824	Florida Keys, Florida Straits	2019	95% EtOH	Qiagen		Pool2	10	47.6	11.9	21765415	1146244	2366	1142.28	1076	16	18731	Y	100	9208	6102		PRJNA1043120	SAMN38332830	PP500938	PP410893	PP410698
S105	FLK047	Octocorallia	Malacalcyonacea	Eunicea calyculata	USNM:1606825	Florida Keys, Florida Straits	2019	95% EtOH	Qiagen		Pool2	10	93.2	23.3	19711891	1257527	2377	1220.2	1226	16	18731	Y	100	8808	6088		PRJNA1043120	SAMN38332831	PP500939	PP410892	PP410697
S106	FLK052	Octocorallia	Malacalcyonacea	Eunicea tourneforti	USNM:1606826	Florida Keys, Florida Straits	2019	95% EtOH	Qiagen		Pool2	10	76	19	19636004	1149932	2354	1152.57	1126	16	18731	Y	100	8791	6095		PRJNA1043120	SAMN38332832	PP500940	PP410894	PP410699
S107	FLK058	Octocorallia	Malacalcyonacea	Antillogorgia americana	USNM:1606827	Florida Keys, Florida Straits	2019	95% EtOH	Qiagen		Pool2	10	71.2	17.8	19625443	941608	2136	3204.76	1887	16	18733	Y	100	9443	6073		PRJNA1043120	SAMN38332833	PP500941	PP410857	PP410662
S108	FLK059	Octocorallia	Malacalcyonacea	Eunicea knighti	USNM:1606828	Florida Keys, Florida Straits	2019	95% EtOH	Qiagen		Pool2	10	72.8	18.2	21030484	1468961	2195	782.23	539	16	18729	Y	100	9399	6114		PRJNA1043120	SAMN38332834	PP500942	PP410884	PP410689
S109	FLK063	Octocorallia	Malacalcyonacea	Pterogorgia citrina	USNM:1606829	Florida Keys, Florida Straits	2019	95% EtOH	Qiagen		Pool2	10	42	10.5	17925340	737850	2270	1632.87	1459	16	18737	Y	100	8973	6089		PRJNA1043120	SAMN38332835	PP500943	PP410874	PP410679
S110	FLK068	Octocorallia	Malacalcyonacea	Plexaurella grisea	USNM:1606830	Florida Keys, Florida Straits	2019	95% EtOH	Qiagen		Pool2	10	67.2	16.8	19395943	1209372	2401	1631.75	1638	16	18680	Y	100	8985	6060		PRJNA1043120	SAMN38332836	PP500944	PP410854	PP410659
S111	FLK073	Octocorallia	Malacalcyonacea	Eunicea fusca	USNM:1606831	Florida Keys, Florida Straits	2019	95% EtOH	Qiagen		Pool2	10	78	19.5	22110079	1388533	2355	1333.57	1305	16	18729	Y	100	8745	6089		PRJNA1043120	SAMN38332837	PP500945	PP410885	PP410690
S112	FLK074	Octocorallia	Malacalcyonacea	Pseudoplexaura porosa	USNM:1606832	Florida Keys, Florida Straits	2019	95% EtOH	Qiagen		Pool2	10	58.4	14.6	24431597	1151472	2396	1285.32	1281	16	18731	Y	100	9151	6132		PRJNA1043120	SAMN38332838	PP500946	PP410895	PP410700
S113	FLK078	Octocorallia	Malacalcyonacea	Antillogorgia bipinnata	USNM:1606833	Florida Keys, Florida Straits	2019	95% EtOH	Qiagen		Pool2	10	48.8	12.2	20146957	681298	2321	2312.71	1842	16	18732	Y	100	8724	6083		PRJNA1043120	SAMN38332839	PP500947	PP410859	PP410664
S114	FLK080	Octocorallia	Malacalcyonacea	Eunicea fusca	USNM:1606834	Florida Keys, Florida Straits	2019	95% EtOH	Qiagen		Pool2	10	48.8	12.2	18854619	1222179	2304	984.329	868	16	18729	Y	100	8948	6113		PRJNA1043120	SAMN38332840	PP500948	PP410886	PP410691
S115	FLK086	Octocorallia	Malacalcyonacea	Plexaura kuna	USNM:1606835	Florida Keys, Florida Straits	2019	95% EtOH	Qiagen		Pool2	10	38.8	9.7	25580454	1063580	2342	1612.43	1489	16	18730	Y	100	9831	6111		PRJNA1043120	SAMN38332841	PP500949	PP410896	PP410701
S116	FLK095	Octocorallia	Malacalcyonacea	Pterogorgia guadalupensis	USNM:1606836	Florida Keys, Florida Straits	2019	95% EtOH	Qiagen		Pool2	10	39.2	9.8	24888662	981098	2240	2041.97	1652	16	18738	Y	100	9493	6088		PRJNA1043120	SAMN38332842	PP500950	PP410875	PP410680
S117	FLK097	Octocorallia	Malacalcyonacea	Eunicea laciniata	USNM:1606837	Florida Keys, Florida Straits	2019	95% EtOH	Qiagen		Pool2	10	72.4	18.1	21005127	1500986	2369	1404.32	1416	16	18731	Y	100	9354	6092		PRJNA1043120	SAMN38332843	PP500951	PP410887	PP410692
S118	FLK098	Octocorallia	Malacalcyonacea	Antillogorgia acerosa	USNM:1606838	Florida Keys, Florida Straits	2019	95% EtOH	Qiagen		Pool2	10	50.8	12.7	22997674	556444	2142	3227.46	1868	16	18734	Y	100	8747	6075		PRJNA1043120	SAMN38332844	PP500952	PP410860	PP410665
S119	FLK101	Octocorallia	Malacalcyonacea	Muricea atlantica	USNM:1606839	Florida Keys, Florida Straits	2019	95% EtOH	Qiagen		Pool2	10	66	16.5	18958109	872547	2403	1613.13	1576	16	19442	Y	100	9520	6067		PRJNA1043120	SAMN38332845	PP500953	PP410924	PP410729
S120	FLK104	Octocorallia	Malacalcyonacea	Muricea muricata	USNM:1606840	Florida Keys, Florida Straits	2019	95% EtOH	Qiagen		Pool2	10	69.6	17.4	25112676	825676	2313	2538.04	1901	16	19292	Y	100	9666	6070		PRJNA1043120	SAMN38332846	PP500954	PP410926	PP410731
S121	FLK105	Octocorallia	Malacalcyonacea	Plexaura homomalla	USNM:1606841	Florida Keys, Florida Straits	2019	95% EtOH	Qiagen		Pool2	10	68	17	20578260	1293259	2360	1253.74	1242	16	18729	Y	100	9012	6106		PRJNA1043120	SAMN38332847	PP500955	PP410888	PP410693
S122	FLK106	Octocorallia	Malacalcyonacea	Muricea laxa	USNM:1606842	Florida Keys, Florida Straits	2019	95% EtOH	Qiagen		Pool2	10	59.6	14.9	22194779	901384	2330	2183.56	1805	16	19532	Y	100	9627	6116		PRJNA1043120	SAMN38332848	PP500956	PP410925	PP410730
S123	FLK107	Octocorallia	Malacalcyonacea	Eunicea flexuosa	USNM:1606843	Florida Keys, Florida Straits	2019	95% EtOH	Qiagen		Pool2	10	61.6	15.4	22201283	1101296	2367	1329	1292	16	18731	Y	100	9490	6096		PRJNA1043120	SAMN38332849	PP500957	PP410890	PP410695
S124	FLK110	Octocorallia	Malacalcyonacea	Eunicea mammosa	USNM:1606844	Florida Keys, Florida Straits	2019	95% EtOH	Qiagen		Pool2	10	48	12	25286294	1176760	2342	1070.94	1060	16	18731	Y	100	8759	6093		PRJNA1043120	SAMN38332850	PP500958	PP410882	PP410687
S125	FLK132	Octocorallia	Malacalcyonacea	Pseudoplexaura wagenaari	USNM:1606845	Florida Keys, Florida Straits	2019	95% EtOH	Qiagen		Pool2	10	44.8	11.2	22512412	1351087	2318	983.893	903	16	18731	Y	100	9402	6119		PRJNA1043120	SAMN38332851	PP500959	PP410880	PP410685
S126	PAN019	Octocorallia	Scleralcyonacea	Briareum asbestinum	USNM:1606846	Panama, Caribbean Sea	2006	95% EtOH	Qiagen		Pool2	10	44.8	11.2	21406959	1749395	1709	537.559	124	16	19016	Y	100	8160	6051		PRJNA1043120	SAMN38332852	PP500960	PP410951	PP410756
S127	PAN070	Octocorallia	Malacalcyonacea	Plexaura kukenthali	USNM:1606847	Panama, Caribbean Sea	2006	95% EtOH	Qiagen		Pool2	10	55.6	13.9	19478486	1026585	2396	1399.92	1409	16	18729	Y	100	9059	6102		PRJNA1043120	SAMN38332853	PP500961	PP410889	PP410694
S128	PAN079	Octocorallia	Malacalcyonacea	Muricea atlantica	RMNH Coel. 40834	Panama, Caribbean Sea	2006	95% EtOH	Qiagen		Pool2	10	69.2	17.3	22974309	900993	2365	1747.56	1667	16	19292	Y	100	10487	6076		PRJNA1043120	SAMN38332854	PP500962	PP410927	PP410732
S129	PAN088	Octocorallia	Malacalcyonacea	Pterogorgia anceps	RMNH Coel. 40837	Panama, Caribbean Sea	2006	95% EtOH	Qiagen		Pool2	10	55.6	13.9	23772221	807450	1877	5408.49	1729	16	18738	Y	100	9666	6069		PRJNA1043120	SAMN38332855	PP500963	PP410876	PP410681
S130	AT41-18-068	Octocorallia	Scleralcyonacea	Plumarella laxiramosa	USNM:1606536	Western Central Atlantic	2018	95% EtOH	CTAB		Pool2	8.3	42	10.5	24884151	652057	2298	1840.92	1632	16	19046	Y	100	8966	6052	OCT009	PRJNA1043120	SAMN38332856	PP500964	PP410958	PP410763
S131	AT-41-18-111	Octocorallia	Malacalcyonacea	Paramuricea sp.	USNM:1606523	Western Central Atlantic	2018	95% EtOH	CTAB		Pool2	8.6	42	10.5	23891254	1173530	2030	599.096	231	16	18985	Y	100	8624	6089		PRJNA1043120	SAMN38332857	PP500965	PP410847	PP410652
S132	FLK026	Octocorallia	Malacalcyonacea	Antillogorgia elisabethae	USNM:1606822	Florida Keys, Florida Straits	2019	95% EtOH	Qiagen		Pool2	10	33.6	8.4	23716704	742128	2346	1775.84	1615	16	18735	Y	100	8449	6069		PRJNA1043120	SAMN38332858	PP500966	PP410862	PP410667
S133	PAN036	Octocorallia	Malacalcyonacea	Gorgonia flabellum	RMNH Coel. 40827	Panama, Caribbean Sea	2006	95% EtOH	Qiagen		Pool2	10	56.4	14.1	27425412	1201418	2079	3693.88	1854	16	18732	Y	100	9163	6084		PRJNA1043120	SAMN38332859	PP500967	PP410861	PP410666
NF22005	NF22005	Octocorallia	Scleralcyonacea	Keratoisididae	USNM:1660412	Puerto Rico, Caribbean Sea	2022	95% EtOH	Qiagen		Pool3	36.2	36.2	36.8	11425065	317161	1776	633.553	266	16	19066	Y	100	9959	6107		PRJNA1043120	SAMN38332691	PP500836	PP410971	PP410776
NF22007	NF22007	Octocorallia	Scleralcyonacea	Iridogorgia cf. splendens	USNM:1660413	Puerto Rico, Caribbean Sea	2022	95% EtOH	Qiagen		Pool3	12.78	12.78	45.83	11647745	308993	1730	646.324	260	16	19084	Y	100	9269	6087		PRJNA1043120	SAMN38332692	PP500837	PP410961	PP410766
NF22015	NF22015	Octocorallia	Malacalcyonacea	Thesea cf. hebes	USNM:1660419	Puerto Rico, Caribbean Sea	2022	95% EtOH	Qiagen		Pool3	24.81	24.81	20.79	13926191	278061	2120	1013.17	807	16	18848	N	100	9594	6063		PRJNA1043120	SAMN38332693	PP500838	PP410830	PP410635
NF22019	NF22019	Octocorallia	Scleralcyonacea	Elisella elongata	USNM:1660422	Puerto Rico, Caribbean Sea	2022	95% EtOH	Qiagen		Pool3	0.75	9.72	30.24	15963316	2094837	2198	618.398	281	16	18948	N	100	10394	6043		PRJNA1043120	SAMN38332695	PP500839	PP410937	PP410742
NF22021	NF22021	Octocorallia	Malacalcyonacea	Thesea cf. grandiflora	USNM:1660424	Puerto Rico, Caribbean Sea	2022	95% EtOH	Qiagen		Pool3	0.38	4.94	39.08	14232010	282436	2027	945.661	703	16	18854	N	100	9997	6072		PRJNA1043120	SAMN38332697	PP500840	PP410833	PP410638
NF22024	NF22024	Octocorallia	Scleralcyonacea	Chrysogorgia sp.	USNM:1660327	Puerto Rico, Caribbean Sea	2022	95% EtOH	Qiagen		Pool3	26.6	26.6	39.15	18083506	230963	2084	1763.56	1407	16	19146	N	100	9562	6084		PRJNA1043120	SAMN38332698	PP500841	PP410964	PP410769
NF22025	NF22025	Octocorallia	Scleralcyonacea	Nicella robusta	USNM:1660426	Puerto Rico, Caribbean Sea	2022	95% EtOH	Qiagen		Pool3	3.11	15.54	42.01	26098055	2214702	2387	1008	955	16	18952	N	100	10265	6051		PRJNA1043120	SAMN38332699	PP500842	PP410944	PP410749
NF22027	NF22027	Octocorallia	Scleralcyonacea	Chrysogorgia sp.	USNM:1660328	Puerto Rico, Caribbean Sea	2022	95% EtOH	Qiagen		Pool3	6.82	6.82	51.72	9921527	265089	1936	860.47	563	16	19146	N	100	9176	6092		PRJNA1043120	SAMN38332700	PP500843	PP410965	PP410770
NF22037	NF22037	Octocorallia	Scleralcyonacea	Elisella elongata	USNM:1660435	Puerto Rico, Caribbean Sea	2022	95% EtOH	Qiagen		Pool3	13.31	13.31	41.09	17289878	1255787	2359	1362.83	1353	16	18948	N	100	10232	6044		PRJNA1043120	SAMN38332702	PP500844	PP410938	PP410743
NF22040	NF22040	Octocorallia	Malacalcyonacea	Chironephytha sp.	USNM:1660438	Puerto Rico, Caribbean Sea	2022	95% EtOH	Qiagen		Pool3	17.2	17.2	44.4	11709850	183042	2139	2336.41	1692	16	18880	N	100	9169	6116		PRJNA1043120	SAMN38332704	PP500845	PP410902	PP410707
NF22041	NF22041	Octocorallia	Malacalcyonacea	Thesea cf. hebes	USNM:1660439	Puerto Rico, Caribbean Sea	2022	95% EtOH	Qiagen		Pool3	25.91	25.91	31.98	20715454	217230	2205	2181.61	1725	16	18848	N	100	8888	6049		PRJNA1043120	SAMN38332705	PP500846	PP410831	PP410636
NF22042	NF22042	Octocorallia	Scleralcyonacea	Nicella obesa	USNM:1660440	Puerto Rico, Caribbean Sea	2022	95% EtOH	Qiagen		Pool3	23	23	27.88	19636933	238817	2237	1810.66	1575	16	18958	N	100	9742	6049		PRJNA1043120	SAMN38332706	PP500847	PP410949	PP410754
NF22045	NF22045	Octocorallia	Scleralcyonacea	Chrysogorgia sp.	USNM:1660329	Puerto Rico, Caribbean Sea	2022	95% EtOH	Qiagen		Pool3	22.6	22.6	69.12	7853986	267833	1858	746.938	381	16	19009	Y	100	8864	6102		PRJNA1043120	SAMN38332707	PP500848	PP410969	PP410774
NF22046	NF22046	Octocorallia	Malacalcyonacea	Thesea cf. grandiflora	USNM:1660442	Puerto Rico, Caribbean Sea	2022	95% EtOH	Qiagen		Pool3	91.03	91.03	29.84	12372590	283769	2138	966.97	773	16	18713	Y	100	10009	6096		PRJNA1043120	SAMN38332708	PP500849	PP410834	PP410639
NF22047	NF22047	Octocorallia	Malacalcyonacea	Thesea cf. grandiflora	USNM:1660443	Puerto Rico, Caribbean Sea	2022	95% EtOH	Qiagen		Pool3	13.53	13.53	34.97	14261431	271681	2272	1202.53	1124	16	18854	N	100	10044	6080		PRJNA1043120	SAMN38332709	PP500850	PP410835	PP410640
NF22052	NF22052	Octocorallia	Scleralcyonacea	Elisella elongata	USNM:1660444	Puerto Rico, Caribbean Sea	2022	95% EtOH	Qiagen		Pool3	10.64	10.64	43.28	8807546	288570	1540	516.978	89	16	18807	N	100	9360	6031		PRJNA1043120	SAMN38332710	PP500851	PP410939	PP410744
NF22053	NF22053	Octocorallia	Malacalcyonacea	Bebryce sp.	USNM:1660445	Puerto Rico, Caribbean Sea	2022	95% EtOH	Qiagen		Pool3	54.8	10.96	35.12	11675542	345965	846	355.589	12	16	18705	Y	100	8721	6083		PRJNA1043120	SAMN38332711	PP500852	PP410839	PP410644
NF22063	NF22063	Octocorallia	Scleralcyonacea	Callogorgia lucaya	USNM:1659356	Puerto Rico, Caribbean Sea	2022	95% EtOH	Qiagen		Pool3	8.58	8.58	48.15	13835996	209075	2171	2065.68	1671	16	18937	Y	100	9524	6076		PRJNA1043120	SAMN38332713	PP500853	PP410954	PP410759
NF22071	NF22071	Octocorallia	Malacalcyonacea	Acanthogorgia sp.	USNM:1659364	Puerto Rico, Caribbean Sea	2022	95% EtOH	Qiagen		Pool3	1104	11.04	27.66	12067107	307337	1729	656.525	244	16	20052	N	100	9187	6098		PRJNA1043120	SAMN38332714	PP500854	PP410863	PP410668
NF22081	NF22081	Octocorallia	Malacalcyonacea	Acanthogorgia sp.	USNM:1659373	Puerto Rico, Caribbean Sea	2022	95% EtOH	Qiagen		Pool3	1177	11.77	32.07	20554282	318543	1995	1148.58	942	16	20191	N	100	9893	6105		PRJNA1043120	SAMN38332716	PP500855	PP410864	PP410669
NF22083	NF22083	Octocorallia	Malacalcyonacea	Acanthogorgia sp.	USNM:1659375	Puerto Rico, Caribbean Sea	2022	95% EtOH	Qiagen		Pool3	101.25	20.25	43.4	15805393	255820	1936	1158.08	881	16	20043	N	100	9949	6087		PRJNA1043120	SAMN38332717	PP500856	PP410865	PP410670
NF22084	NF22084	Octocorallia	Scleralcyonacea	Chrysogorgia sp.	USNM:1660403	Puerto Rico, Caribbean Sea	2022	95% EtOH	Qiagen		Pool3	17.6	17.6	46.9	10290077	279314	1845	721.107	377	16	19146	N	100	9457	6103		PRJNA1043120	SAMN38332718	PP500857	PP410966	PP410771
NF22086	NF22086	Octocorallia	Malacalcyonacea	Acanthogorgia sp.	USNM:1659377	Puerto Rico, Caribbean Sea	2022	95% EtOH	Qiagen		Pool3	59	11.8	38.29	15258456	261329	1935	1146.56	841	16	19877	N	100	10201	6082		PRJNA1043120	SAMN38332719	PP500858	PP410866	PP410671
NF22098	NF22098	Octocorallia	Scleralcyonacea	Acanthoprimnoa goesi	USNM:1659380	Puerto Rico, Caribbean Sea	2022	95% EtOH	Qiagen		Pool3	2.72	13.6	25.16	17029494	1379534	2299	1929.99	1665	16	18794	N	100	8759	6060		PRJNA1043120	SAMN38332720	PP500859	PP410952	PP410757
NF22101	NF22101	Octocorallia	Malacalcyonacea	Placogorgia sp.	USNM:1659383	Puerto Rico, Caribbean Sea	2022	95% EtOH	Qiagen		Pool3	4.7	23.52	15.76	6365812	202414	467	326.589	6	16	18965	N	100	7944	6111		PRJNA1043120	SAMN38332721	PP500860	PP410905	PP410710
NF22104	NF22104	Octocorallia	Malacalcyonacea	Nidalia sp.	USNM:1659385	Puerto Rico, Caribbean Sea	2022	95% EtOH	Qiagen		Pool3	195.9	39.18	33.98	12506868	1036278	2308	1859.09	1683	16	NA	N	100	8872	6121		PRJNA1043120	SAMN38332722	PP500861	PP410877	PP410682
NF22109	NF22109	Octocorallia	Scleralcyonacea	Chrysogorgia sp.	USNM:1660330	Puerto Rico, Caribbean Sea	2022	95% EtOH	Qiagen		Pool3	23.6	23.6	23.5	10372401	287947	1812	809.51	486	16	19146	N	100	9479	6072		PRJNA1043120	SAMN38332723	PP500862	PP410967	PP410772
NF22124	NF22124	Octocorallia	Scleralcyonacea	Nicella sp.	USNM:1659393	Puerto Rico, Caribbean Sea	2022	95% EtOH	Qiagen		Pool3	5.3	5.3	31.8	13316738	274248	2148	1082.16	886	16	18811	N	100	9542	6051		PRJNA1043120	SAMN38332725	PP500863	PP410950	PP410755
NF22128	NF22128	Octocorallia	Scleralcyonacea	Acanthoprimnoa goesi	USNM:1659397	Puerto Rico, Caribbean Sea	2022	95% EtOH	Qiagen		Pool3	22.8	22.8	18.95	8787036	810245	2201	966.185	807	16	18794	N	100	8750	6061		PRJNA1043120	SAMN38332727	PP500864	PP410953	PP410758
EE001	FC_ 03804BRB1_A02_05Sep16	Octocorallia	Scleralcyonacea	Ellisella sp.	NA	Gulf of Mexico	2016	95% EtOH	GeneJet		Pool4	17.8	4.6	0.23	55565170	157390	1836	4219.69	1708	NA	NA	NA	NA	NA	NA		PRJNA1036638	SAMN38145115	NA	NA	NA
EE002	CLP2_A03_22Aug17	Octocorallia	Malacalcyonacea	Carijoa riisei	USNM:1616994	Gulf of Mexico	2017	95% EtOH	GeneJet		Pool4	3.2	4.2	0.21	6435554	279124	811	372.136	5	NA	NA	NA	NA	NA	NA		PRJNA1036638	SAMN38145116	NA	NA	NA
EE003	DFH32_519B	Octocorallia	Malacalcyonacea	Caliacis nutans	NA	Gulf of Mexico	2017	95% EtOH	GeneJet		Pool4	31	3.8	0.19	6216065	289830	612	333.864	2	NA	NA	NA	NA	NA	NA		PRJNA1036638	SAMN38145117	NA	NA	NA
EE004	DFH32-505A	Octocorallia	Malacalcyonacea	Muricea pendula	NA	Gulf of Mexico	2017	95% EtOH	GeneJet		Pool4	42.2	4.6	0.23	16724656	626458	2321	1433.2	1442	NA	NA	NA	NA	NA	NA		PRJNA1036638	SAMN38145118	NA	NA	NA
EE005	DFH32-508A	Octocorallia	Malacalcyonacea	Swiftia exserta	NA	Gulf of Mexico	2017	95% EtOH	GeneJet		Pool4	25.8	4.2	0.21	6013305	410327	1241	444.962	41	NA	NA	NA	NA	NA	NA		PRJNA1036638	SAMN38145119	NA	NA	NA
EE006	DFH32-508B	Octocorallia	Malacalcyonacea	Paramuriceidae	NA	Gulf of Mexico	2017	95% EtOH	GeneJet		Pool4	8.4	3.8	0.19	18499172	587191	1223	412.721	29	NA	NA	NA	NA	NA	NA		PRJNA1036638	SAMN38145120	NA	NA	NA
EE007	DFH32-511C	Octocorallia	Malacalcyonacea	Thesea cf. rubra	NA	Gulf of Mexico	2017	95% EtOH	GeneJet		Pool4	2.1	4.2	0.21	11710888	470411	864	371.003	8	NA	NA	NA	NA	NA	NA		PRJNA1036638	SAMN38145121	NA	NA	NA
EE008	DFH32-511D	Octocorallia	Malacalcyonacea	Scleracis cf. guadalupensis	NA	Gulf of Mexico	2017	95% EtOH	GeneJet		Pool4	20.4	4.2	0.21	8245787	600936	1433	460.971	57	NA	NA	NA	NA	NA	NA		PRJNA1036638	SAMN38145122	NA	NA	NA
EE009	DFH32-515B	Octocorallia	Malacalcyonacea	Placogorgia sp.	NA	Gulf of Mexico	2017	95% EtOH	GeneJet		Pool4	1.8	4	0.2	7295418	454083	74	275.811	1	NA	NA	NA	NA	NA	NA		PRJNA1036638	SAMN38145123	NA	NA	NA
EE010	DFH32-515E	Octocorallia	Scleralcyonacea	Nicella sp.	NA	Gulf of Mexico	2017	95% EtOH	GeneJet		Pool4	6.4	4	0.2	14090316	547107	1469	543.314	106	NA	NA	NA	NA	NA	NA		PRJNA1036638	SAMN38145124	NA	NA	NA
EE011	DFH32-515G	Octocorallia	Malacalcyonacea	Chironephthya sp.	NA	Gulf of Mexico	2017	95% EtOH	GeneJet		Pool4	37.2	4.6	0.23	854547	83026	243	284.551	0	NA	NA	NA	NA	NA	NA		PRJNA1036638	SAMN38145125	NA	NA	NA
EE012	DFH32-515J	Octocorallia	Scleralcyonacea	Nidalia sp.	NA	Gulf of Mexico	2017	95% EtOH	GeneJet		Pool4	7.3	4.2	0.21	7488101	404392	1901	625.464	251	NA	NA	NA	NA	NA	NA		PRJNA1036638	SAMN38145126	NA	NA	NA
EE013	DFH32-515L	Octocorallia	Malacalcyonacea	Scleracis sp.	NA	Gulf of Mexico	2017	95% EtOH	GeneJet		Pool4	8.8	3.8	0.19	10470205	544537	1163	402.573	25	NA	NA	NA	NA	NA	NA		PRJNA1036638	SAMN38145127	NA	NA	NA
EE014	DFH32-518B	Octocorallia	Scleralcyonacea	Callogorgia lucaya	USNM:507967	Gulf of Mexico	2017	95% EtOH	GeneJet		Pool4	7.7	4.4	0.22	9191390	299103	982	384.791	10	NA	NA	NA	NA	NA	NA		PRJNA1036638	SAMN38145128	NA	NA	NA
EE015	DFH32-522A	Octocorallia	Malacalcyonacea	Placogorgia sp.	NA	Gulf of Mexico	2017	95% EtOH	GeneJet		Pool4	14.8	4.4	0.22	6011763	235475	263	291.319	1	NA	NA	NA	NA	NA	NA		PRJNA1036638	SAMN38145129	NA	NA	NA
EE016	DFH32-523A	Octocorallia	Scleralcyonacea	Ellisella sp.	NA	Gulf of Mexico	2017	95% EtOH	GeneJet		Pool4	4.1	4	0.2	10095641	415793	1140	439.753	34	NA	NA	NA	NA	NA	NA		PRJNA1036638	SAMN38145130	NA	NA	NA
EE017	DFH32-526B	Octocorallia	Malacalcyonacea	Scleracis sp.	NA	Gulf of Mexico	2017	95% EtOH	GeneJet		Pool4	25.8	4.2	0.21	11180043	728245	1562	489.209	76	NA	NA	NA	NA	NA	NA		PRJNA1036638	SAMN38145131	NA	NA	NA
EE018	DFH32-530A	Octocorallia	Malacalcyonacea	Placogorgia sp.	NA	Gulf of Mexico	2017	95% EtOH	GeneJet		Pool4	5.4	4.2	0.21	6812596	309484	91	276.549	0	NA	NA	NA	NA	NA	NA		PRJNA1036638	SAMN38145132	NA	NA	NA
EE019	DFH32-536A	Octocorallia	Malacalcyonacea	Thesea nivea	NA	Gulf of Mexico	2017	95% EtOH	GeneJet		Pool4	37.3	4	0.2	7284439	425025	727	342.048	5	NA	NA	NA	NA	NA	NA		PRJNA1036638	SAMN38145133	NA	NA	NA
EE020	DFH33-537A	Octocorallia	Malacalcyonacea	Scleracis cf. guadalupensis	NA	Gulf of Mexico	2017	95% EtOH	GeneJet		Pool4	22.6	4.6	0.23	8469152	561727	1377	431.022	33	NA	NA	NA	NA	NA	NA		PRJNA1036638	SAMN38145134	NA	NA	NA
EE021	DFH33-539A	Octocorallia	Malacalcyonacea	Muricea pendula	NA	Gulf of Mexico	2017	95% EtOH	GeneJet		Pool4	20.4	3.8	0.19	20056775	652749	2302	1228.49	1179	NA	NA	NA	NA	NA	NA		PRJNA1036638	SAMN38145135	NA	NA	NA
EE022	DFH33-539B	Octocorallia	Scleralcyonacea	Ellisella sp.	NA	Gulf of Mexico	2017	95% EtOH	GeneJet		Pool4	21	4.2	0.21	9238949	536992	1436	552.886	114	NA	NA	NA	NA	NA	NA		PRJNA1036638	SAMN38145136	NA	NA	NA
EE023	DFH33-543E	Octocorallia	Malacalcyonacea	Paramuriceidae	NA	Gulf of Mexico	2017	95% EtOH	GeneJet		Pool4	8.9	4.4	0.22	6296356	234424	411	322.766	3	NA	NA	NA	NA	NA	NA		PRJNA1036638	SAMN38145137	NA	NA	NA
EE024	DFH33-546C	Octocorallia	Malacalcyonacea	Thesea cf. grandiflora	NA	Gulf of Mexico	2017	95% EtOH	GeneJet		Pool4	85.8	4.4	0.22	9247186	620860	1955	620.639	255	NA	NA	NA	NA	NA	NA		PRJNA1036638	SAMN38145138	NA	NA	NA
EE025	DFH33-548B	Octocorallia	Malacalcyonacea	Paramuriceidae	NA	Gulf of Mexico	2017	95% EtOH	GeneJet		Pool4	4.6	4	0.2	6809287	248133	7	200.857	0	NA	NA	NA	NA	NA	NA		PRJNA1036638	SAMN38145139	NA	NA	NA
EE026	DFH33-551B	Octocorallia	Malacalcyonacea	Nicella sp.	NA	Gulf of Mexico	2017	95% EtOH	GeneJet		Pool4	3.7	4.2	0.21	5599827	194299	412	318.204	1	NA	NA	NA	NA	NA	NA		PRJNA1036638	SAMN38145140	NA	NA	NA
EE027	DFH35-640C3	Octocorallia	Malacalcyonacea	Scleracis cf. guadalupensis	NA	Gulf of Mexico	2018	95% EtOH	GeneJet		Pool4	46.8	4.2	0.21	6268375	301736	712	348.992	5	NA	NA	NA	NA	NA	NA		PRJNA1036638	SAMN38145141	NA	NA	NA
EE028	DFH37-666A	Octocorallia	Malacalcyonacea	Paramuriceidae	NA	Gulf of Mexico	2018	95% EtOH	GeneJet		Pool4	1.5	4.4	0.22	5104722	452149	482	327.992	4	NA	NA	NA	NA	NA	NA		PRJNA1036638	SAMN38145142	NA	NA	NA
EE029	DRB1-A01	Octocorallia	Malacalcyonacea	Scleracis cf. guadalupensis	NA	Gulf of Mexico	2012	95% EtOH	GeneJet		Pool4	4.4	4.2	0.21	2265704	141659	289	286.429	0	NA	NA	NA	NA	NA	NA		PRJNA1036638	SAMN38145143	NA	NA	NA
EE030	DRB1-A04	Octocorallia	Malacalcyonacea	Caliacis nutans	NA	Gulf of Mexico	2012	95% EtOH	GeneJet		Pool4	15.7	4	0.2	7816189	490426	1165	412.169	23	NA	NA	NA	NA	NA	NA		PRJNA1036638	SAMN38145144	NA	NA	NA
EE031	EFG1-B34	Octocorallia	Malacalcyonacea	Swiftia exserta	NA	Gulf of Mexico	2004	95% EtOH	GeneJet		Pool4	26.4	4.4	0.22	8378982	477905	1564	511.368	104	NA	NA	NA	NA	NA	NA		PRJNA1036638	SAMN38145145	NA	NA	NA
EE032	HII3-A08	Octocorallia	Malacalcyonacea	Thesea nivea	NA	Gulf of Mexico	2015	95% EtOH	GeneJet		Pool4	2.6	3.8	0.19	6885670	378893	665	341.462	6	NA	NA	NA	NA	NA	NA		PRJNA1036638	SAMN38145146	NA	NA	NA
EE033	NHB1-A05	Octocorallia	Malacalcyonacea	Caliacis nutans	NA	Gulf of Mexico	2017	95% EtOH	GeneJet		Pool4	37.3	4	0.2	5332649	356023	850	382.396	7	NA	NA	NA	NA	NA	NA		PRJNA1036638	SAMN38145147	NA	NA	NA
EE034	NHB1-A07	Octocorallia	Malacalcyonacea	Caliacis nutans	NA	Gulf of Mexico	2017	95% EtOH	GeneJet		Pool4	37.3	4	0.2	5667460	414384	1015	378.975	11	NA	NA	NA	NA	NA	NA		PRJNA1036638	SAMN38145148	NA	NA	NA
EE035	NHB1-A09	Octocorallia	Malacalcyonacea	Caliacis nutans	NA	Gulf of Mexico	2017	95% EtOH	GeneJet		Pool4	83	4	0.2	14365811	859264	1757	545.503	145	NA	NA	NA	NA	NA	NA		PRJNA1036638	SAMN38145149	NA	NA	NA
EE036	NHB2-A01	Octocorallia	Malacalcyonacea	Muricea pendula	NA	Gulf of Mexico	2017	95% EtOH	GeneJet		Pool4	4.5	4	0.2	7665226	930035	514	325.436	3	NA	NA	NA	NA	NA	NA		PRJNA1036638	SAMN38145150	NA	NA	NA
EE037	PG1	Octocorallia	Malacalcyonacea	Leptogorgia virgulata	NA	Gulf of Mexico	2016	95% EtOH	GeneJet		Pool4	4.7	4.4	0.22	11265459	360415	2337	1711.46	1569	NA	NA	NA	NA	NA	NA		PRJNA1036638	SAMN38145151	NA	NA	NA
EE038	(DFH08-36B) SBR1-B36	Octocorallia	Malacalcyonacea	Muricea pendula	NA	Gulf of Mexico	2004	95% EtOH	GeneJet		Pool4	19.3	4.8	0.24	8694101	485641	1527	517.986	113	NA	NA	NA	NA	NA	NA		PRJNA1036638	SAMN38145152	NA	NA	NA
